# Supplementary material for: Transcranial Ultrasound Stimulation Pulsed at 40 Hz Improves Cognition and Neuroinflammation in Female Mice with Alzheimer’s Disease
Source: Research (Wash D C). 2026 Apr 20;9:1244. doi: 10.34133/research.1244 (PMC13093894; doi:10.34133/research.1244)
Supplement: Supplementary 1 — Figs. S1 to S8 [file research.1244.f1.zip]

Archive with 9 entries (9 files):
- Supplementary Figure1.tif
- Supplementary Figure2.tif
- Supplementary Figure3.tif
- Supplementary Figure4.tif
- Supplementary Figure5.tif
- Supplementary Figure6.tif
- Supplementary Figure7.tif
- Supplementary Figure8.tif
- Supplementary Materials.docx
